# Supplementary material for: Functional Redundancy Secures Resilience of Chain Elongation Communities upon pH Shifts in Closed Bioreactor Ecosystems
Source: Environ Sci Technol. 2023 Apr 25;57(46):18350–61. doi: 10.1021/acs.est.2c09573 (PMC10666546; doi:10.1021/acs.est.2c09573)
Supplement: Supplementary file 2 — es2c09573_si_002.xlsx [file es2c09573_si_002.xlsx]

## Sheet: Instruction
SUPPORTING INFORMATION FOR
Functional redundancy secures resilience of chain elongation communities upon pH shifts in closed bioreactor ecosystems
Additional file 2: Process parameters and ASV table
Process parameters (average values of three technical replicates)
Con_C2: concentration of acetate (mmol C/L)
Con_C4: concentration of n-butyrate (mmol C/L)
Con_C6: concentration of n-caproate (mmol C/L)
Con_C8: concentration of n-caprylate (mmol C/L)
Con_lac: concentration of lactate (mmol C/L)
Con_ethanol: concentration of ethanol (mmol C/L)
Con_biomass: concentration of biomass (mmol C/L). The carbon amount of cell biomass was calculated by assuming an elemental biomass composition of CH1.8O0.5N0.2 (molar mass = 24.6 g/mol)
V_O2: volume of oxygen (mL)
V_CO2: volume of carbon dioxide (mL)
V_H2: volume of hydrogen (mL)
Yield_C2: yield of acetate (mmol C/mmol C)
Yield_C4: yield of n-butyrate (mmol C/mmol C)
Yield_C6: yield of n-caproate (mmol C/mmol C)
Yield_C8: yield of n-caprylate (mmol C/mmol C)
Yield_ethanol: yield of ethanol (mmol C/mmol C)
Yield_biomass: yield of biomass (mmol C/mmol C)
ASV table
The filtered ASV (Amplicon Sequence Variant) table was rarefied to 21,389 reads
Column names are the sampleID as shown in the process parameters table

## Sheet: Process parameters
No.	Time (d)	SampleID	Bioreactor	pH_phase	pH_real	Bioreactor_phase	Con_C2	Con_C4	Con_C6	Con_C8	Con_lac	Con_ethanol	Con_biomass	V_O2	V_CO2	V_H2	Yield_C2	Yield_C4	Yield_C6	Yield_C8	Yield_ethanol	Yield_biomass
1	0	A1	A	pH5.5	5.78	A_5.5	66.6405	131.365	85.8004	4.31015	132.264	10.3683	47.5427	11.5899	502.374	327.828	0.114984	0.226661	0.148043	0.00743686	0.0178898	0.0820317
2	4	A2	A	pH5.5	5.69	A_5.5	64.8527	150.169	110.93	8.66411	105.044	8.48058	56.6605	6.96429	604.481	320.64	0.106879	0.247482	0.182815	0.0142787	0.0139762	0.0933781
3	7	A3	A	pH5.5	5.63	A_5.5	72.3572	159.529	128.419	12.9683	83.1066	8.41889	51.1898	11.9464	655.848	323.055	0.115086	0.253735	0.204254	0.0206264	0.0133904	0.0814187
4	11	A4	A	pH5.5	5.51	A_5.5	70.8052	197.576	118.743	13.0649	34.0769	5.95324	46.7612	15.3538	589.441	264.558	0.10447	0.291516	0.175201	0.0192767	0.00878379	0.0689945
5	14	A5	A	pH5.5	5.51	A_5.5	58.2873	240.676	98.0744	9.53406	29.8427	5.01882	45.4587	11.5782	579.531	169.244	0.0854669	0.352903	0.143807	0.0139798	0.00735911	0.0666562
6	18	A6	A	pH5.5	5.64	A_5.5	48.2555	272.218	100.37	7.53277	22.4333	1.66588	55.6185	15.9341	854.789	389.101	0.0699967	0.394865	0.145592	0.0109266	0.00241643	0.080677
7	21	A7	A	pH5.5	5.69	A_5.5	44.8755	257.253	112.395	7.86152	35.6099	2.824	51.3201	12.8908	655.438	256.299	0.0663623	0.380428	0.166211	0.0116257	0.00417616	0.0758926
8	25	A8	A	pH5.5	5.63	A_5.5	41.1918	230.62	124.492	9.51351	27.7016	4.10495	51.1898	0	770.109	377.066	0.0602107	0.337101	0.181972	0.013906	0.00600027	0.0748249
9	28	A9	A	pH5.5	5.61	A_5.5	36.8769	249.006	128.027	11.3873	31.8367	3.31675	56.1395	15.002	731.459	338.649	0.0542313	0.366189	0.188276	0.0167463	0.00487763	0.0825589
10	32	A10	A	pH5.5	5.56	A_5.5	41.7589	252.289	106.154	8.74224	18.9367	0.991637	58.4841	31.4749	619.723	364.594	0.0602674	0.364109	0.153205	0.012617	0.00143115	0.0844056
11	35	A11	A	pH5.5	5.6	A_5.5	33.63	241.714	98.2966	7.14444	18.95	1.16657	56.1395	14.6064	730.535	314.252	0.0485365	0.348854	0.141867	0.0103112	0.00168365	0.0810234
12	39	A12	A	pH5.5	5.62	A_5.5	31.7224	278.123	120.597	8.51458	21.39	2.54787	54.7067	17.8998	753.511	354.553	0.0459452	0.40282	0.174666	0.0123321	0.00369022	0.0792346
13	42	A13	A	pH5.5	5.57	A_5.5	30.0353	269.814	119.177	8.45073	22.4967	2.40363	55.358	21.2292	745.263	381.536	0.0435715	0.391412	0.172888	0.0122593	0.00348689	0.0803065
14	46	A14	A	pH6.0	6.05	A_6.0	52.1527	219.953	113.702	10.5767	58.379	1.96175	43.7654	8.92519	427.895	188.713	0.0798111	0.336603	0.174003	0.016186	0.00300213	0.0669757
15	49	A15	A	pH6.0	6.06	A_6.0	74.0008	133.341	103.299	12.7531	97.4641	3.68434	44.2864	7.88925	325.118	152.006	0.120451	0.217038	0.168139	0.0207582	0.00599698	0.0720847
16	53	A16	A	pH6.0	6	A_6.0	96.8966	78.0384	97.9721	21.9654	119.072	3.44986	41.8116	7.30128	315.728	180.602	0.163467	0.131653	0.165282	0.0370563	0.00582002	0.0705373
17	56	A17	A	pH6.0	5.97	A_6.0	106.17	69.0567	92.944	25.7579	141.267	3.74782	42.3326	8.08846	368.735	212.091	0.18608	0.121033	0.162899	0.0451448	0.00656863	0.0741944
18	60	A18	A	pH6.0	5.97	A_6.0	108.137	69.539	88.6312	26.6901	142.812	4.14854	42.4628	8.58178	351.171	188.572	0.190041	0.122209	0.155762	0.0469055	0.00729069	0.0746247
19	63	A19	A	pH6.0	6.05	A_6.0	107.656	78.2431	91.5971	27.3302	125.223	3.46512	44.2864	8.3469	371.79	190.45	0.183524	0.133383	0.156147	0.0465903	0.00590706	0.0754959
20	67	A20	A	pH6.0	6.06	A_6.0	109.075	82.7842	98.346	29.0983	147.45	3.56423	42.4628	7.37156	389.779	197.936	0.193265	0.146682	0.174255	0.0515581	0.0063153	0.075238
21	70	A21	A	pH6.0	6.05	A_6.0	109.662	92.1123	101.565	29.0448	118.785	3.77162	43.8956	6.98123	435.099	192.178	0.184913	0.155321	0.17126	0.0489758	0.00635976	0.0740173
22	74	A22	A	pH6.0	6.05	A_6.0	100.942	111.449	105.005	27.417	81.361	3.37514	44.5469	7.84673	450.376	172.433	0.160106	0.176771	0.16655	0.0434867	0.00535337	0.0706567
23	77	A23	A	pH6.0	6.1	A_6.0	99.508	153.441	115.655	25.4745	64.4629	3.06644	49.4965	8.90242	478.505	147.217	0.153712	0.237023	0.178654	0.0393509	0.00473679	0.0764582
24	81	A24	A	pH6.0	6.07	A_6.0	90.4125	173.427	115.372	21.509	51.5163	3.29249	51.1898	7.64176	403.783	82.0592	0.136924	0.262643	0.174724	0.0325739	0.00498624	0.0775235
25	84	A25	A	pH6.0	6.07	A_6.0	84.3838	191.103	109.376	16.614	30.4574	2.47658	52.1016	5.88182	371.929	38.2533	0.123844	0.280468	0.160524	0.0243832	0.0036347	0.0764657
26	88	A26	A	pH6.0	6.04	A_6.0	85.176	221.995	107.57	11.8351	26.0027	1.64281	52.2319	6.75909	370.475	26.7388	0.124195	0.32369	0.156847	0.0172567	0.00239537	0.0761589
27	91	A27	A	pH6.0	6.03	A_6.0	83.323	227.658	94.795	7.78061	12.8133	1.49421	50.9293	6.20716	379.921	23.5872	0.1192	0.325683	0.135612	0.0111308	0.00213759	0.0728585
28	95	A28	A	pH6.0	6.04	A_6.0	91.7529	273.91	110.366	7.52186	28.63	2.47831	50.6688	5.06453	370.487	19.6863	0.134299	0.400922	0.161543	0.0110097	0.0036275	0.074164
29	98	A29	A	pH6.0	6.04	A_6.0	93.5934	268.048	109.055	6.09381	28.1333	2.4624	50.1478	7.4556	360.599	18.4557	0.136893	0.392057	0.159509	0.00891303	0.0036016	0.073348
30	102	A30	A	pH6.0	6.06	A_6.0	98.6392	268.578	113.725	5.56316	28.5333	1.16835	53.1437	6.9081	275.494	19.263	0.144358	0.393062	0.166436	0.00814164	0.00170987	0.0777754
31	105	A31	A	pH6.0	5.99	A_6.0	95.2872	268.588	109.435	4.88272	27.7333	1.36191	53.2739	6.61332	348.695	16.7695	0.139289	0.392616	0.15997	0.00713746	0.00199082	0.0778748
32	109	A32	A	pH6.0	6.03	A_6.0	80.2522	257.226	90.7844	2.78097	24.29	2.32986	55.2277	7.15149	389.226	25.4717	0.116724	0.374125	0.132042	0.00404481	0.00338869	0.0803266
33	112	A33	A	pH6.0	6.07	A_6.0	77.2873	263.227	84.9517	1.39341	24.8667	3.4945	54.0554	18.7655	397.284	71.6404	0.112506	0.383174	0.123663	0.00202837	0.00508688	0.0786875
34	116	A34	A	pH6.5	6.47	A_6.5	64.2497	263.311	72.3897	0.508496	29.8296	6.56126	49.8873	26.7518	507.622	204.159	0.0942077	0.386086	0.106143	0.000745594	0.00962061	0.0731485
35	119	A35	A	pH6.5	6.47	A_6.5	53.6335	287.01	72.0076	0.386113	28.3433	7.61795	51.4504	50.4655	369.287	357.838	0.0784705	0.41992	0.105353	0.000564916	0.0111457	0.0752763
36	123	A36	A	pH6.5	6.47	A_6.5	42.1059	279.055	80.7162	1.01107	21.46	9.754	52.1016	45.595	483.155	275.371	0.0609904	0.404211	0.116917	0.00146454	0.0141287	0.0754691
37	126	A37	A	pH6.5	6.47	A_6.5	39.4545	273.859	84.0183	1.5544	30.2433	9.0159	50.9293	48.5371	487.904	336.922	0.0578863	0.401796	0.123269	0.00228056	0.0132278	0.0747217
38	130	A38	A	pH6.5	6.46	A_6.5	34.3699	274.486	84.8378	1.79346	33.62	8.67498	49.6268	39.5427	459.885	339.086	0.0506773	0.404722	0.125091	0.0026444	0.012791	0.0731732
39	133	A39	A	pH6.5	6.5	A_6.5	32.711	277.204	82.254	1.66387	33.51	7.92968	50.5386	42.6608	496.855	373.59	0.0482236	0.408662	0.121261	0.00245292	0.0116902	0.0745055
40	137	A40	A	pH6.5	6.56	A_6.5	33.1722	272.006	84.3414	2.00602	35.63	6.80501	52.3621	33.97	525.694	341.186	0.0490568	0.402257	0.124729	0.00296661	0.0100636	0.0774359
41	140	A41	A	pH6.5	6.5	A_6.5	36.7486	263.828	88.9655	2.59781	34.0033	5.13607	53.5344	30.8725	535.575	315.596	0.0542154	0.389226	0.131251	0.00383255	0.00757726	0.0789795
42	144	A42	A	pH6.5	6.49	A_6.5	45.0197	268.035	96.1583	3.27613	34.6233	3.61301	52.3621	42.7432	474.018	296.015	0.0664785	0.395795	0.141992	0.0048377	0.00533516	0.0773208
43	147	A43	A	pH6.5	6.42	A_6.5	47.8976	252.567	86.4241	2.78872	33.17	3.42306	50.7991	36.036	480.54	272.883	0.0705767	0.372156	0.127345	0.00410916	0.00504386	0.074852
44	151	A44	A	pH6.5	6.43	A_6.5	56.8912	274.804	92.5282	2.8724	30.32	3.05308	52.8832	39.6296	460.014	237.864	0.0834781	0.403228	0.135769	0.00421476	0.00447987	0.077597
45	154	A45	A	pH6.5	6.49	A_6.5	60.635	258.613	89.5216	2.89783	29.8639	1.5405	54.1857	42.3798	501.079	256.005	0.0889121	0.379217	0.13127	0.00424923	0.00225891	0.0794551
46	158	A46	A	pH6.5	6.49	A_6.5	64.097	260.432	91.0819	3.08589	27.7121	1.03549	55.358	57.8261	394.81	169.204	0.093693	0.380684	0.133138	0.00451076	0.00151361	0.0809188
47	161	A47	A	pH6.5	6.55	A_6.5	68.1789	260.095	93.8093	3.38285	29.6813	0.615353	56.7908	44.0238	364.415	170.845	0.0999473	0.381287	0.13752	0.0049591	0.00090208	0.0832528
48	165	A48	A	pH6.5	6.52	A_6.5	68.619	257.094	88.0563	3.14682	28.1647	0.746911	55.358	23.5744	392.15	159.478	0.100369	0.376052	0.1288	0.00460287	0.00109251	0.0809723
49	168	A49	A	pH6.5	6.48	A_6.5	74.9007	268.662	92.2592	3.41924	25.7596	0.806324	55.4882	29.1196	467.335	185.608	0.109173	0.391596	0.134475	0.0049838	0.00117528	0.0808783
50	172	A50	A	pH6.5	6.4	A_6.5	80.9398	277.055	93.3012	3.29356	35.5621	0.819056	57.1815	33.393	463.17	171.612	0.119686	0.409682	0.137965	0.0048702	0.00121114	0.0845546
51	175	A51	A	pH6.5	6.51	A_6.5	81.1327	274.494	90.9113	3.09553	37.7398	0.971833	56.0092	28.7333	394.662	153.02	0.120359	0.407207	0.134865	0.00459216	0.0014417	0.0830887
52	182	A52	A	pH6.5	6.43	A_6.5	90.0181	299.244	89.6996	2.76453	36.1535	3.05164	58.0933	34.9012	492.278	196.128	0.133227	0.44288	0.132755	0.0040915	0.00451643	0.085978
53	186	A53	A	pH6.5	6.51	A_6.5	90.5296	284.058	86.1231	2.61203	35.6542	3.55751	57.8328	25.6091	464.58	164.275	0.133885	0.420095	0.127368	0.00386295	0.00526121	0.0855292
54	189	A54	A	pH6.5	6.48	A_6.5	94.6648	281.912	81.878	2.62575	35.263	0.789349	56.1395	25.9617	465.872	164.399	0.139919	0.416681	0.12102	0.00388099	0.0011667	0.082977
55	193	A55	A	pH6.5	6.53	A_6.5	90.3406	272.361	81.5923	2.47339	37.0871	0.640815	58.6143	42.8715	529.694	213.695	0.133889	0.403652	0.120923	0.00366568	0.000949718	0.0868691
56	196	A56	A	pH6.5	6.47	A_6.5	88.263	271.663	85.133	2.50803	29.9207	0.598377	60.6984	39.248	528.201	224.664	0.129435	0.398386	0.124845	0.00367795	0.000877503	0.0890124
57	200	A57	A	pH6.5	6.49	A_6.5	85.5207	255.672	82.4871	2.34999	22.3633	0.58989	61.8707	41.7131	500.742	217.866	0.124039	0.370825	0.119639	0.00340841	0.000855574	0.089737
58	203	A58	A	pH6.5	6.47	A_6.5	89.8228	266.779	84.5081	2.45302	25.04	0.594134	62.1312	41.8193	467.361	196.761	0.130786	0.388443	0.123048	0.00357172	0.000865088	0.0904661
59	207	A59	A	pH6.5	6.53	A_6.5	87.0248	256.493	82.5093	2.32114	30.16	0.759642	61.4799	38.6954	446.423	182.642	0.127664	0.376271	0.12104	0.00340508	0.00111438	0.0901901
60	210	A60	A	pH6.5	6.43	A_6.5	89.4148	259.197	81.4219	2.2427	31.9033	0.700229	63.9547	31.9904	474.211	178.607	0.131507	0.381213	0.119751	0.00329844	0.00102986	0.0940612
61	214	A61	A	pH6.5	6.49	A_6.5	92.3627	262.567	80.6107	2.11935	33.3427	0.80208	64.3455	34.8313	428.987	179.935	0.13613	0.386989	0.118809	0.00312364	0.00118216	0.0948367
62	217	A62	A	pH6.5	6.53	A_6.5	93.2805	257.788	78.413	2.05113	30.2114	0.653547	65.2573	26.7712	486.912	189.508	0.136851	0.378199	0.115039	0.00300921	0.000958816	0.0957387
63	221	A63	A	pH6.5	6.53	A_6.5	89.8098	245.102	83.5252	2.10337	30.2133	0.585646	65.3875	34.1841	436.528	168.351	0.13176	0.359589	0.12254	0.00308586	0.000859201	0.0959301
64	224	A64	A	pH6.5	6.59	A_6.5	88.6306	243.013	86.6745	2.23084	27.6233	0.581402	65.2573	30.4038	381.196	158.907	0.129538	0.355175	0.126679	0.00326048	0.000849746	0.0953766
65	228	A65	A	pH6.5	6.48	A_6.5	85.829	237.12	88.3663	2.40288	30.9323	0.551695	65.5178	28.3096	408.666	171.39	0.126053	0.348246	0.129779	0.00352898	0.000810247	0.0962227
66	231	A66	A	pH6.5	6.51	A_6.5	92.0462	257.673	94.976	2.58116	26.7056	0.695985	65.3875	23.385	445.29	187.98	0.13435	0.376097	0.138626	0.00376743	0.00101585	0.0954389
67	235	A67	A	pH6.5	6.46	A_6.5	95.9715	259.808	95.6635	2.61594	34	0.662035	64.085	25.0958	411.685	176.028	0.141586	0.383294	0.141132	0.00385928	0.000976697	0.0945444
68	238	A68	A	pH6.5	6.46	A_6.5	94.5067	253.535	91.5904	2.60305	28.6267	0.53472	64.3455	31.6634	398.308	174.297	0.138329	0.371098	0.13406	0.00381007	0.000782666	0.0941821
69	0	B1	B	pH5.5	5.8	B_5.5	66.4543	132.138	87.0982	4.4687	114.954	9.41547	47.2581	15.0755	388.892	252.864	0.111337	0.221383	0.145923	0.00748682	0.0157746	0.0815405
70	4	B2	B	pH5.5	5.71	B_5.5	68.9608	149.991	108.565	8.42525	95.3095	10.071	52.138	6.05097	526.277	245.811	0.111855	0.243287	0.176092	0.0136658	0.0163353	0.0859249
71	7	B3	B	pH5.5	5.65	B_5.5	78.1902	154.87	128.064	13.47	61.1107	7.78776	52.2664	6.19066	566.852	234.675	0.12016	0.237998	0.196804	0.0207002	0.0119679	0.083131
72	11	B4	B	pH5.5	5.49	B_5.5	81.1445	183.069	122.488	15.2856	47.6033	6.39588	47.3865	9.93521	494.13	212	0.122164	0.275613	0.184408	0.0230126	0.00962907	0.0699171
73	14	B5	B	pH5.5	5.49	B_5.5	67.8981	231.34	107.382	12.3181	17.0133	4.59532	47.7718	8.57406	563.833	128.257	0.0977208	0.332952	0.154547	0.0177286	0.00661372	0.0700479
74	18	B6	B	pH5.5	5.61	B_5.5	53.5196	276.229	101.781	7.77778	21.5867	1.17516	53.2938	13.022	637.068	242.924	0.0775374	0.40019	0.147457	0.0112682	0.00170253	0.0773049
75	21	B7	B	pH5.5	5.66	B_5.5	50.6705	253.966	107.122	7.615	26.4567	2.53337	52.3948	11.8369	535.675	144.554	0.0739313	0.370551	0.156297	0.0111107	0.00369633	0.0774819
76	25	B8	B	pH5.5	5.58	B_5.5	49.6632	248.595	121.965	9.36405	16.44	3.46123	52.9085	0	593.135	172.391	0.0714178	0.35749	0.175391	0.0134659	0.00497739	0.0773371
77	28	B9	B	pH5.5	5.55	B_5.5	48.0241	252.375	123.828	10.7466	23.9767	2.47569	55.7337	11.2135	579.514	162.176	0.0698173	0.366902	0.180022	0.0156233	0.00359916	0.0819621
78	32	B10	B	pH5.5	5.55	B_5.5	42.1324	255.122	108.252	9.03379	19.9367	1.28261	56.6326	12.8856	518.732	133.335	0.0608943	0.36873	0.156458	0.0130566	0.00185377	0.0817336
79	35	B11	B	pH5.5	5.58	B_5.5	42.3016	240.064	98.2828	7.31613	16.36	1.13913	55.9906	10.4229	567.639	147.103	0.0608245	0.345182	0.141319	0.0105197	0.00163793	0.0808084
80	39	B12	B	pH5.5	5.58	B_5.5	44.2942	268.888	117.118	8.45646	17.9833	1.9783	55.3485	12.2396	612.228	186.323	0.0638386	0.387532	0.168795	0.0121878	0.0028512	0.080164
81	42	B13	B	pH5.5	5.55	B_5.5	46.0941	259.101	116.308	8.41379	18.23	1.91255	55.0916	15.8178	585.827	183.811	0.0664564	0.37356	0.167687	0.0121306	0.00275743	0.0799201
82	46	B14	B	pH5.5	5.48	B_5.5	49.7482	264.379	119.015	8.87234	19.1467	1.64751	52.138	10.0158	558.488	145.301	0.0718196	0.381674	0.171817	0.0128087	0.00237844	0.0797887
83	49	B15	B	pH5.5	5.5	B_5.5	50.6902	254.283	108.338	7.69175	21.6967	2.89744	55.8621	14.9071	576.484	158.465	0.0734498	0.368455	0.156981	0.0111453	0.00419838	0.0909265
84	53	B16	B	pH5.5	5.59	B_5.5	60.7309	268.84	113.73	8.37454	23.26	1.91456	55.4769	9.37138	541.72	111.715	0.0881985	0.390432	0.165168	0.0121622	0.00278049	0.0935911
85	56	B17	B	pH5.5	5.57	B_5.5	54.421	252.472	115.551	8.394	26.1467	2.42807	55.4769	9.29026	580.372	165.152	0.0793675	0.368204	0.16852	0.0122418	0.0035411	0.0972319
86	60	B18	B	pH5.5	5.56	B_5.5	48.0825	241.326	118.931	9.96822	27.2033	2.78707	55.9906	13.2909	633.077	186.931	0.0702317	0.352492	0.173716	0.0145601	0.00407093	0.0983985
87	63	B19	B	pH5.5	5.57	B_5.5	52.7716	253.802	115.436	9.93611	25.83	1.64748	53.5506	10.981	532.408	123.519	0.0769266	0.369974	0.168274	0.0144841	0.00240158	0.0912887
88	67	B20	B	pH5.5	5.61	B_5.5	54.699	255.837	117.052	9.60401	31.1435	2.41357	57.2747	9.43686	580.776	138.878	0.0803586	0.375851	0.171961	0.0141093	0.00354579	0.101483
89	70	B21	B	pH5.5	5.58	B_5.5	51.3127	259.817	114.535	9.21567	22.7167	2.084	56.119	13.0995	580.155	151.338	0.074462	0.377031	0.166206	0.0133732	0.00302417	0.0946285
90	74	B22	B	pH5.5	5.51	B_5.5	49.9505	269.669	113.274	8.57975	16.9833	1.77438	55.6053	14.6515	595.445	183.885	0.0718871	0.388098	0.163021	0.0123477	0.00255363	0.0881967
91	77	B23	B	pH5.5	5.56	B_5.5	54.3046	279.557	113.371	8.11021	18.1533	1.76551	56.119	13.5434	541.734	135.505	0.0782851	0.403007	0.163435	0.0116916	0.00254514	0.086688
92	81	B24	B	pH5.5	5.52	B_5.5	54.0973	272.134	110.602	7.80971	17.4533	3.00337	57.9168	17.8874	558.485	157.7	0.0779078	0.391912	0.159283	0.0112471	0.00432528	0.0877111
93	84	B25	B	pH5.5	5.62	B_5.5	50.5366	264.76	110.033	7.28673	12.8733	2.65444	54.5779	12.6076	610.742	165.758	0.0723029	0.378794	0.157425	0.0104252	0.00379772	0.0801
94	88	B26	B	pH5.5	5.62	B_5.5	34.6257	268.663	110.463	6.86587	14.1767	2.93718	51.7527	15.8836	663.974	273.355	0.0496316	0.385095	0.158334	0.00984138	0.00421008	0.0754603
95	91	B27	B	pH5.5	5.75	B_5.5	36.7678	269.198	109.062	7.06406	16.29	3.14579	50.2117	11.816	586.141	250.55	0.0528622	0.387035	0.156802	0.0101562	0.0045228	0.0718319
96	95	B28	B	pH5.5	5.65	B_5.5	45.6343	282.31	129.667	9.75009	22.58	4.50337	50.9822	8.5694	630.022	212.435	0.0662087	0.409591	0.188128	0.0141459	0.00653373	0.0746227
97	98	B29	B	pH5.5	5.58	B_5.5	50.6141	283.189	126.889	9.76463	18.7714	3.3233	51.4959	19.4327	550.85	166.842	0.07303	0.408607	0.183086	0.0140892	0.00479513	0.0753198
98	102	B30	B	pH5.5	5.56	B_5.5	60.6729	288.673	120.356	8.88857	21.0267	1.66957	53.2938	14.0503	459.908	97.0421	0.0878296	0.41788	0.174227	0.012867	0.00241685	0.0779951
99	105	B31	B	pH5.5	5.53	B_5.5	67.342	285.372	119.238	8.5462	20.7633	1.34348	54.1927	11.653	474.486	89.3995	0.0974465	0.412944	0.172542	0.0123667	0.00194406	0.0792179
100	109	B32	B	pH5.5	5.6	B_5.5	63.5453	261.079	109.82	7.78125	14.6	1.17826	51.3675	14.3161	510.716	105.006	0.0911396	0.374451	0.157509	0.0111602	0.00168992	0.074712
101	112	B33	B	pH5.5	5.6	B_5.5	65.3946	255.709	109.254	7.61556	14.3533	0.947826	52.9085	11.4844	487.879	80.7519	0.0937589	0.366621	0.156641	0.0109187	0.00135894	0.0770179
102	116	B34	B	pH5.5	5.56	B_5.5	56.947	258.903	106.831	6.87667	15.3767	1.00435	52.9085	22.9242	528.322	179.433	0.0817671	0.371746	0.153393	0.00987383	0.00144209	0.0775784
103	119	B35	B	pH5.5	5.54	B_5.5	58.9565	272.646	109.019	6.46744	17.4631	0.817391	51.8812	20.2818	699.627	175.775	0.0849068	0.392654	0.157005	0.00931416	0.00117717	0.0759066
104	123	B36	B	pH5.5	5.51	B_5.5	58.9363	268.211	108.592	6.26354	11.7533	0.730435	52.6517	36.2303	580.492	226.798	0.0841855	0.383116	0.155115	0.00894694	0.00104336	0.0762659
105	126	B37	B	pH5.5	5.54	B_5.5	62.6006	258.572	105.838	6.14653	12.83	0.691304	52.3948	21.3356	611.193	119.431	0.0895573	0.369917	0.151413	0.00879332	0.00098899	0.0768719
106	130	B38	B	pH5.5	5.54	B_5.5	60.2982	259.933	111.726	6.57966	13.3567	0.934783	51.3675	21.5561	649.119	201.672	0.0863286	0.372144	0.159957	0.00942006	0.00133832	0.0757398
107	133	B39	B	pH5.5	5.53	B_5.5	61.3294	270.272	112.78	5.8652	12.1563	0.931329	52.138	20.6112	669.2	153.567	0.0876543	0.386283	0.16119	0.00838276	0.00133109	0.0768634
108	137	B40	B	pH5.5	5.5	B_5.5	58.04	242.55	98.5523	5.26201	14.13	0.630435	54.9632	24.0602	599.629	146.726	0.0831876	0.347642	0.141253	0.00754193	0.00090359	0.0812825
109	140	B41	B	pH5.5	5.48	B_5.5	64.3643	253.942	101.186	5.19052	11.78	0.395652	55.4769	20.9103	643.432	144.189	0.0919425	0.362749	0.144541	0.00741449	0.000565177	0.0818452
110	144	B42	B	pH5.5	5.49	B_5.5	63.0608	267.502	106.158	5.43533	12.9133	0.682609	51.8812	23.0704	721.651	172.594	0.0902264	0.382738	0.15189	0.00777679	0.000976667	0.0766105
111	147	B43	B	pH6.0	6.06	B_6.0	76.0503	233.824	96.1233	5.75411	18.2667	0.586957	46.1023	9.4856	472.406	64.3544	0.109652	0.337134	0.138593	0.00829644	0.000846291	0.0679314
112	151	B44	B	pH6.0	6.04	B_6.0	84.4956	254.016	111.567	7.78991	18.2767	0.726087	44.176	7.02647	513.393	46.1904	0.12183	0.366253	0.160863	0.0112319	0.00104691	0.0648208
113	154	B45	B	pH6.0	6.24	B_6.0	79.1367	240.348	102.31	6.90803	22.38	0.556522	43.2771	8.25671	421.871	73.4795	0.114782	0.348608	0.148394	0.0100196	0.000807197	0.0634593
114	158	B46	B	pH6.0	6.05	B_6.0	78.3063	259.552	108.624	7.03809	21.5933	0.504348	48.4138	11.5761	545.83	71.7975	0.113448	0.376033	0.157372	0.0101966	0.000730688	0.0707683
115	161	B47	B	pH6.0	6.05	B_6.0	74.6904	258.963	109.281	6.80859	23.4633	0.595652	47.0012	12.3966	574.563	86.7764	0.108504	0.376199	0.158755	0.00989093	0.000865312	0.0689018
116	165	B48	B	pH6.0	6.07	B_6.0	72.6541	244.823	104.999	6.50935	25.3367	0.691304	45.9739	5.99624	502.542	50.7681	0.105834	0.356628	0.152949	0.00948203	0.00100701	0.0672462
117	168	B49	B	pH6.0	6.02	B_6.0	77.3309	253.86	101.784	5.61766	25.7995	0.786957	46.8728	8.35696	531.298	43.1676	0.112722	0.370042	0.148367	0.00818864	0.00114712	0.0683207
118	172	B50	B	pH6.0	6.01	B_6.0	87.7702	266.919	102.557	4.73556	28.9882	0.578261	48.0286	9.47273	481.182	38.717	0.128537	0.390894	0.150191	0.00693508	0.000846845	0.0710201
119	175	B51	B	pH6.0	5.98	B_6.0	90.3107	264.807	101.929	4.57529	31.69	0.365217	46.8728	14.3062	478.767	46.336	0.132782	0.389342	0.149865	0.00672698	0.000536974	0.0695349
120	182	B52	B	pH6.0	6.01	B_6.0	93.8418	273.229	110.706	6.66097	25.6216	0.813043	44.5613	9.97723	621.816	80.4048	0.136754	0.398172	0.16133	0.00970691	0.00118483	0.0659506
121	186	B53	B	pH6.0	6.05	B_6.0	98.1557	237.845	117.637	9.45994	46.78	0.943478	47.9002	7.13761	531.635	32.0022	0.147591	0.357634	0.176885	0.0142244	0.00141866	0.0708398
122	189	B54	B	pH6.0	6.03	B_6.0	108.014	143.713	113.262	15.7418	97.201	0.73913	47.2581	4.30945	305.526	19.0163	0.175738	0.23382	0.184276	0.0256119	0.00120256	0.0698498
123	193	B55	B	pH6.0	5.95	B_6.0	116.719	121.78	109.189	22.1481	63.2955	0.926087	49.5696	3.66836	416.144	44.2108	0.179973	0.187777	0.168362	0.034151	0.00142797	0.0734645
124	196	B56	B	pH6.0	6.05	B_6.0	96.9197	177.255	104.211	20.5296	26.9133	0.46087	57.2747	10.0315	539.671	30.2792	0.141506	0.258798	0.152151	0.0299739	0.000672884	0.0839917
125	200	B57	B	pH6.0	6.12	B_6.0	89.6713	222.79	101.779	13.3663	18.9367	0.230435	56.8895	7.06817	490.114	35.6148	0.129416	0.321535	0.14689	0.0192906	0.000332569	0.0825123
126	203	B58	B	pH6.0	6.04	B_6.0	89.6344	243.209	101.011	9.81962	19.9333	0.317391	55.7337	9.47637	475.003	31.1751	0.129549	0.35151	0.145991	0.0141923	0.000458726	0.081151
127	207	B59	B	pH6.0	6.02	B_6.0	87.371	241.489	95.9186	7.21619	27.56	0.356522	54.8348	7.7216	451.386	27.6565	0.127685	0.352915	0.140177	0.0105458	0.000521025	0.0804418
128	210	B60	B	pH6.0	6.03	B_6.0	86.021	235.358	95.4301	6.58116	24.68	0.278261	55.6053	4.93802	489.873	26.2299	0.125185	0.342514	0.138878	0.00957747	0.000404949	0.0817813
129	214	B61	B	pH6.0	6.03	B_6.0	92.2926	242.118	96.7405	6.59243	26.0765	0.573913	50.7254	0.811112	64.3916	6.35881	0.134586	0.353068	0.141072	0.0096134	0.000836909	0.0747625
130	217	B62	B	pH6.5	6.57	B_6.5	92.6935	232.044	94.1954	5.54915	29.215	0.226087	50.9822	15.9248	397.068	81.7787	0.135792	0.339935	0.137992	0.00812925	0.000331207	0.0747958
131	221	B63	B	pH6.5	6.49	B_6.5	86.5714	234.052	95.8116	4.86335	31.5852	0.382609	52.2664	24.9201	392.85	115.914	0.127265	0.34407	0.140849	0.00714942	0.000562457	0.0766801
132	224	B64	B	pH6.5	6.5	B_6.5	81.1221	239.401	100.173	5.10462	27.318	0.426087	53.9359	20.0699	340.158	132.082	0.118511	0.34974	0.146343	0.00745732	0.000622468	0.0788298
133	228	B65	B	pH6.5	6.45	B_6.5	70.8695	233.883	101.478	5.63248	29.3139	0.391304	53.9359	17.0024	359.966	194.496	0.103836	0.342678	0.148682	0.00825253	0.000573326	0.0792129
134	231	B66	B	pH6.5	6.45	B_6.5	72.4474	254.118	110.096	6.59256	25.5333	0.430435	55.22	18.6475	325.844	187.795	0.105563	0.370275	0.16042	0.00960599	0.000627185	0.0805986
135	235	B67	B	pH6.5	6.47	B_6.5	67.0587	254.964	112.466	7.19912	26.8257	0.456522	55.0916	16.8527	359.862	224.597	0.0978953	0.372207	0.164183	0.0105096	0.000666451	0.0812765
136	238	B68	B	pH6.5	6.47	B_6.5	66.0493	258.776	115.921	7.72246	29.0579	0.356522	55.8621	13.6921	358.423	223.12	0.0967369	0.379008	0.16978	0.0113105	0.000522168	0.081765

## Sheet: ASV table
	A1	A2	A3	A4	A5	A6	A7	A8	A9	A10	A11	A12	A13	A14	A15	A16	A17	A18	A19	A20	A21	A22	A23	A24	A25	A26	A27	A28	A29	A30	A31	A32	A33	A34	A35	A36	A37	A38	A39	A40	A41	A42	A43	A44	A45	A46	A47	A48	A49
ASV001	2080	2577	3147	4288	4273	3238	2302	2112	2509	2851	2677	2026	2014	2083	2316	2562	2650	3376	3312	2957	3002	2846	2922	2868	2801	3045	3955	3455	5178	4088	4755	3902	3730	3662	3394	2466	2483	2062	1922	2308	2298	2414	2389	2565	3225	3028	2875	3082	3386
ASV002	4377	3280	1732	309	112	2501	2866	2191	2051	1825	2292	2622	2238	3509	3639	3792	3668	3799	3692	4322	4201	3934	3684	4168	3600	2936	2419	2788	2588	2864	3013	3367	3745	3727	3651	3980	3754	3919	4096	3890	3958	3859	3442	3264	3239	3500	3285	2987	2956
ASV003	2413	2300	2375	2518	2260	1888	2467	2988	2524	2916	2389	2899	3021	1925	2450	2443	2547	1729	1720	1909	1638	1753	2055	1523	2011	1865	2037	1997	2635	1585	1512	1086	1525	907	791	953	1347	1450	1489	1700	1660	1558	1790	1891	1657	1836	1789	2014	2069
ASV004	300	522	952	1054	1282	1385	1701	1948	2151	1655	1866	1935	1812	2617	2530	2457	2285	2451	2271	2133	2293	2092	2002	1915	1963	2119	1827	1960	1107	2022	1823	2169	1976	2012	1644	1185	1256	1487	1569	1622	1656	1929	1833	1951	1969	1965	2137	1882	1774
ASV005	2035	1582	874	163	59	1163	1431	1153	917	852	1141	1311	1137	1772	1803	1952	1944	1873	1884	2106	1992	1909	1818	2147	1836	1541	1316	1491	1265	1398	1532	1754	1774	1889	1828	1936	1866	2019	2096	1972	1981	1864	1740	1623	1625	1694	1710	1540	1508
ASV006	2058	2063	1836	1806	1662	1719	2151	2066	2320	1890	2173	1964	1705	2164	1444	1156	1109	905	1067	1042	1037	1129	1024	1141	1062	1085	718	898	184	785	698	790	704	555	583	646	585	661	600	570	606	624	501	389	382	387	375	392	490
ASV007	1033	781	777	738	794	625	869	975	776	904	824	1075	1102	696	929	909	1048	797	814	1068	969	1043	1325	996	1176	1199	1396	1219	1730	980	944	709	1051	633	553	622	861	956	939	1059	1125	1032	1089	1231	1006	1145	1232	1385	1382
ASV008	791	1165	1215	1938	2661	2209	1824	2022	2436	2400	2180	2139	2558	1299	704	407	375	536	595	492	602	721	954	943	1072	1032	1201	927	1192	958	720	585	425	123	21	7	4	7	6	0	0	3	0	0	7	0	0	0	9
ASV009	28	5	8	8	0	0	0	0	0	0	7	5	0	5	0	0	3	5	9	13	8	9	25	16	27	31	45	81	111	151	180	415	638	2752	3476	3953	3757	3205	3050	3181	2845	2556	3129	3334	2690	2561	2692	2764	2752
ASV010	1638	1722	1898	1347	1050	820	400	197	147	170	189	185	174	365	365	473	608	627	810	779	860	1118	861	1282	1182	1409	1110	1440	675	1315	1157	1590	1408	1580	1870	2187	1931	2309	2231	1797	1870	1979	1833	1477	1533	1418	1294	1363	923
ASV011	962	899	888	968	881	723	978	1151	941	1139	891	1121	1188	710	958	927	925	705	693	735	659	702	950	747	807	906	930	849	1105	660	651	543	690	408	389	377	597	657	661	650	663	697	761	814	713	727	825	826	909
ASV012	417	550	644	894	857	688	521	467	544	592	517	370	451	407	464	503	549	696	733	602	695	527	561	584	670	758	816	751	837	965	962	900	814	823	717	523	570	458	425	498	463	468	492	498	593	576	596	613	643
ASV013	390	506	594	811	860	635	457	423	490	593	482	358	438	383	463	452	511	678	656	548	577	551	546	544	574	660	763	625	829	830	919	777	744	688	662	485	492	370	405	396	420	488	458	451	587	534	510	510	577
ASV014	278	587	755	830	939	769	740	897	710	879	892	870	1014	606	526	459	420	456	543	391	442	480	443	335	306	329	241	251	79	203	152	208	168	224	323	459	371	307	235	190	176	180	172	140	165	151	198	170	219
ASV015	374	491	728	564	443	318	409	678	610	412	493	601	477	530	616	658	689	515	555	534	493	570	469	483	396	399	360	258	146	209	149	74	35	11	27	81	84	79	84	94	127	88	68	83	101	87	82	97	83
ASV016	221	244	342	377	495	461	374	348	405	540	569	407	446	529	369	270	187	200	206	152	200	198	180	157	209	203	213	230	167	243	198	171	170	166	192	199	171	211	175	177	179	214	177	184	194	169	194	160	186
ASV017	327	377	360	356	304	273	215	115	139	157	207	120	132	478	566	785	705	808	703	674	722	666	584	604	631	663	639	711	503	538	395	393	331	188	139	166	214	212	223	179	163	187	165	157	130	138	126	140	118
ASV018	251	335	587	659	784	411	343	335	298	229	183	162	155	118	165	99	108	193	203	187	265	330	314	248	367	475	720	735	598	858	928	1118	778	111	39	15	14	6	16	11	22	11	14	19	15	13	13	18	31
ASV019	76	31	9	0	0	0	0	0	0	0	0	0	0	0	3	1	0	0	3	0	0	0	0	0	0	0	0	0	0	5	3	2	6	76	173	189	175	222	265	285	305	360	400	429	630	495	501	459	458
ASV020	186	149	109	73	78	45	51	21	20	18	27	16	16	20	18	17	21	38	52	77	80	124	88	123	112	95	92	103	86	126	157	175	166	121	128	123	116	152	167	170	197	190	171	192	198	196	211	245	216
ASV021	94	124	160	186	161	127	115	98	96	107	98	89	69	148	122	184	220	208	209	176	206	201	176	222	197	244	206	191	153	165	140	157	114	122	97	67	71	45	53	44	36	88	95	110	100	109	115	111	101
ASV022	18	101	183	252	187	232	174	214	243	214	265	243	303	283	206	138	112	87	80	89	48	70	64	43	46	41	42	35	60	42	45	64	56	41	37	38	51	22	33	32	31	25	16	22	17	23	25	21	9
ASV023	201	214	229	194	149	116	129	165	226	196	177	164	156	165	125	137	118	124	108	89	78	54	24	16	8	0	0	0	0	17	36	56	46	94	78	69	65	113	110	113	125	96	98	86	111	93	92	103	96
ASV024	159	145	207	270	365	533	379	176	103	94	85	61	67	39	61	65	37	49	42	50	51	67	62	61	35	48	64	37	34	46	51	48	43	17	13	24	22	11	20	12	18	15	26	15	26	28	29	25	22
ASV025	245	276	329	379	290	172	256	300	301	313	292	286	334	212	270	236	259	201	119	0	0	0	0	0	0	0	0	0	0	0	0	0	0	0	0	0	0	0	0	0	0	0	0	0	0	0	0	0	0
ASV026	67	76	101	115	123	85	0	67	92	76	112	74	84	100	80	75	66	72	75	57	68	55	62	54	62	68	79	66	0	70	58	59	49	63	53	63	62	67	68	53	68	71	61	56	65	53	50	52	68
ASV027	0	0	0	0	0	0	0	0	0	0	0	0	0	0	0	0	0	0	0	0	0	0	0	0	0	0	0	0	0	0	0	0	0	0	0	0	0	0	0	0	0	0	0	0	0	0	0	0	0
ASV028	0	0	0	0	0	0	0	0	0	0	0	0	0	0	0	0	0	0	0	0	0	0	0	0	0	0	0	0	0	0	0	0	0	0	0	0	0	0	0	0	0	0	0	0	0	0	0	0	0
ASV029	3	4	3	0	0	0	0	0	0	0	0	0	0	0	1	0	6	4	11	12	6	14	22	15	30	48	74	100	60	66	33	89	65	185	307	349	268	153	137	108	116	118	155	147	124	150	118	136	118
ASV030	21	23	31	33	56	55	61	98	71	92	76	72	70	62	49	43	43	48	42	49	45	47	44	48	59	43	39	47	52	64	69	56	34	8	0	0	0	0	0	0	0	5	6	0	6	0	12	12	11
ASV031	22	35	23	14	6	20	34	43	62	68	60	62	50	63	48	103	72	92	96	71	88	111	72	75	52	89	44	32	0	30	16	18	23	14	11	6	6	3	4	6	5	11	6	9	13	8	4	7	10
ASV032	0	0	0	0	0	0	0	0	0	0	0	0	0	0	0	0	0	0	0	0	0	0	0	0	0	0	0	0	0	0	0	0	0	0	0	0	0	0	0	0	0	0	0	0	0	0	0	0	0
ASV033	25	13	23	25	40	18	23	32	14	37	16	9	18	29	31	27	42	27	20	32	20	7	29	9	21	12	18	36	0	25	25	20	22	22	53	41	26	24	27	34	31	35	35	24	46	29	11	12	16
ASV034	144	93	98	104	114	73	51	22	26	18	31	29	31	5	0	0	0	0	0	0	0	0	0	0	0	0	0	0	0	0	0	0	0	0	0	0	0	0	0	0	0	0	0	0	0	0	0	0	0
ASV035	0	0	0	0	0	0	0	0	0	0	0	0	0	0	0	0	0	0	0	0	0	0	0	0	0	0	0	0	0	0	0	0	0	76	72	68	84	99	142	100	115	91	102	88	71	89	83	69	55
ASV036	39	65	70	71	67	52	43	74	68	57	73	55	58	45	40	43	34	36	39	16	0	26	0	0	0	0	0	0	0	0	0	0	0	0	0	0	0	0	0	0	0	0	0	0	0	0	0	0	0
ASV037	0	0	0	0	0	0	0	0	0	0	0	0	0	0	0	0	0	0	0	0	0	0	0	0	1	0	0	14	0	34	15	32	23	7	14	29	33	29	32	27	37	33	45	40	39	47	49	76	60
ASV038	8	9	13	11	16	9	9	4	0	15	10	0	0	10	11	9	8	9	13	0	12	16	8	6	34	14	13	29	0	12	13	9	4	10	4	11	0	0	0	0	4	11	17	9	8	8	11	6	15
ASV039	0	0	0	0	0	0	0	0	0	0	0	0	0	0	0	0	0	0	0	0	0	0	0	0	0	0	0	0	0	0	0	0	0	32	35	42	27	49	75	67	55	47	42	37	35	56	46	40	34
ASV040	30	16	11	0	0	5	10	0	0	0	5	0	0	7	7	0	0	3	0	0	2	7	0	0	2	0	0	0	0	0	3	0	0	0	0	0	0	0	4	13	0	13	10	13	0	25	21	29	37
ASV041	0	0	0	0	0	0	0	0	0	0	0	0	0	0	0	0	0	0	0	0	0	0	0	0	0	0	0	0	0	0	0	0	0	0	0	0	0	0	0	0	0	0	0	0	0	0	0	0	0
ASV042	0	18	0	0	0	0	0	0	6	9	0	0	0	0	0	0	0	0	0	4	0	0	6	5	0	0	0	3	0	0	0	0	4	0	0	0	0	0	0	0	9	0	0	0	16	0	0	0	0
ASV043	0	0	0	0	0	0	0	0	0	0	0	0	0	0	0	0	0	0	0	0	0	0	0	11	13	0	0	0	0	7	0	0	11	0	0	0	0	0	0	0	0	0	9	0	13	0	13	0	20
ASV044	58	0	59	0	0	0	0	0	62	71	74	50	56	0	0	0	0	0	0	0	0	0	0	0	0	0	0	0	0	0	0	0	0	0	0	0	0	0	0	0	0	0	0	0	0	0	0	0	0
ASV045	0	0	0	0	0	0	0	0	0	0	0	0	0	0	0	0	0	0	0	0	0	0	0	0	0	15	0	4	0	0	13	21	0	7	0	0	0	0	0	0	0	4	0	0	0	9	8	18	0
ASV046	0	0	0	0	0	0	0	0	0	0	0	0	0	0	0	0	0	0	0	0	0	0	0	0	0	0	0	0	0	0	0	0	0	0	0	0	0	0	0	0	0	0	0	0	0	0	0	0	0
ASV047	0	0	0	0	0	0	0	0	0	0	0	0	0	0	0	0	0	0	0	0	0	0	0	0	0	0	0	0	0	0	0	0	0	0	0	0	0	0	0	0	0	0	0	0	0	0	0	0	0
ASV048	0	0	0	0	0	0	0	0	0	0	0	0	0	0	0	0	0	0	0	2	0	0	0	0	0	3	0	10	0	8	5	0	5	7	3	5	10	6	11	8	5	5	10	15	0	6	11	4	7
ASV049	0	0	0	0	0	0	0	0	0	0	0	0	0	0	0	0	0	0	0	0	0	0	0	0	0	0	0	0	0	0	0	0	0	0	0	0	0	0	0	0	0	0	0	0	0	0	0	0	0
ASV050	0	0	0	0	0	0	0	0	0	0	0	0	0	0	0	0	0	0	0	0	0	0	0	0	0	0	0	0	0	0	0	0	0	0	0	2	7	10	14	5	6	7	8	14	14	20	21	13	8
ASV051	0	0	0	0	0	0	0	0	0	0	0	0	0	0	0	0	0	0	0	0	0	0	0	0	0	0	0	0	0	0	0	0	0	0	0	0	0	0	0	0	4	2	0	2	6	11	9	0	4
ASV052	0	0	0	0	0	0	0	0	0	0	0	0	0	0	0	0	0	0	0	0	0	0	0	0	0	0	0	0	0	0	0	0	0	0	0	0	0	0	0	0	0	0	0	0	0	0	0	0	0
ASV053	0	0	12	0	11	0	0	0	0	0	0	6	0	5	0	0	0	0	0	0	0	0	0	0	0	0	0	0	0	0	0	0	0	12	6	0	0	0	0	0	0	0	0	0	8	0	0	0	0
ASV054	0	0	0	0	0	0	0	0	0	0	0	0	0	0	0	0	0	0	0	0	0	0	0	0	0	0	0	0	0	0	0	0	0	0	0	0	0	0	0	0	0	0	0	0	0	0	0	0	0
ASV055	2	0	0	7	4	2	6	0	3	0	5	0	0	0	0	2	0	0	0	0	0	0	0	0	1	3	0	0	0	0	0	0	0	0	1	0	0	0	0	0	0	0	0	0	0	0	0	0	0
ASV056	0	0	0	9	0	0	0	0	0	0	0	0	0	0	0	0	0	0	0	0	0	6	0	0	0	0	0	0	0	12	0	0	0	0	0	0	0	0	0	0	0	0	0	0	0	0	0	0	7
ASV057	4	0	0	0	0	0	0	0	0	0	0	0	0	0	0	0	0	0	0	0	0	0	10	0	0	6	10	11	0	0	0	0	0	0	0	8	0	0	0	0	0	0	0	0	0	0	0	0	0
ASV058	0	0	0	0	0	0	0	0	0	0	0	0	12	0	0	0	0	0	0	9	0	0	0	0	0	0	0	0	0	0	0	0	12	0	0	0	0	0	0	0	0	0	0	0	0	0	0	0	0
ASV059	0	0	0	0	0	0	0	0	14	0	0	0	0	0	0	0	0	0	0	0	0	0	0	0	11	0	0	0	0	0	0	0	0	0	0	0	0	0	0	0	10	7	8	0	0	0	0	0	0
ASV060	14	0	0	9	0	0	0	0	0	0	0	0	1	0	0	0	7	0	0	0	0	0	0	0	0	0	0	0	0	0	0	0	0	0	0	0	0	0	0	0	0	0	0	0	0	0	0	0	0
ASV061	0	0	0	0	0	0	0	6	0	0	0	0	0	0	0	0	0	0	9	0	0	0	0	0	0	0	0	0	15	0	0	17	0	0	0	0	9	0	0	0	0	0	0	0	0	0	0	0	0
ASV062	0	0	0	0	0	0	0	0	0	0	0	0	0	0	0	0	0	18	0	0	0	0	0	0	0	0	0	0	0	0	17	0	0	0	0	0	0	0	0	0	0	0	0	0	0	0	0	0	0
ASV063	0	0	0	0	0	13	0	0	0	0	5	0	0	0	0	0	8	0	0	0	10	0	0	0	0	0	0	0	0	0	0	0	0	0	0	0	0	0	0	0	0	0	0	0	0	0	0	0	0
ASV064	0	0	0	0	0	0	0	0	0	0	0	3	0	0	0	0	0	6	0	0	0	6	0	0	0	0	0	0	0	0	0	0	0	0	0	0	0	0	0	0	0	0	0	4	4	0	0	0	0
ASV065	0	0	0	0	0	0	0	0	9	0	0	0	0	0	0	0	0	0	0	0	0	0	0	0	0	0	0	0	0	0	0	7	0	0	0	0	0	0	0	0	0	0	0	0	0	0	0	0	0
ASV066	0	11	0	8	0	0	0	0	0	0	0	0	0	0	0	0	0	0	0	0	0	0	0	0	0	0	0	0	0	0	0	0	0	0	0	0	0	0	0	3	0	0	0	0	0	0	0	0	0
ASV067	0	0	0	0	0	0	0	0	0	0	0	0	0	0	0	0	0	0	0	5	0	0	0	0	0	1	0	1	0	0	0	0	0	0	0	1	0	0	0	3	0	0	0	0	0	0	0	0	0
ASV068	0	0	0	0	0	0	0	0	0	0	0	0	0	0	3	0	0	0	0	0	0	0	0	0	0	0	0	0	0	0	0	0	0	0	0	0	0	0	0	0	0	0	0	0	0	0	0	6	0
ASV069	0	0	0	0	0	0	0	0	0	0	0	0	0	0	0	0	0	0	0	0	0	0	0	0	0	0	0	0	0	0	0	0	0	8	0	0	0	0	0	0	0	0	0	0	0	0	0	0	0
ASV070	0	0	0	0	0	0	0	0	0	0	0	0	0	0	0	0	0	0	0	0	0	0	0	0	0	0	0	0	0	0	0	0	0	0	0	0	0	0	0	0	0	0	0	0	0	0	0	0	0
ASV071	0	0	0	0	0	0	0	0	5	0	0	0	0	0	0	0	0	0	0	0	0	0	0	0	0	0	0	0	0	0	0	0	0	4	0	0	0	0	0	0	0	0	0	0	0	0	0	0	0
ASV072	0	0	0	0	0	0	0	0	0	0	0	0	0	0	0	0	0	0	0	7	0	0	0	0	0	0	0	0	0	0	0	0	0	0	0	0	0	0	0	0	0	0	0	0	0	0	0	0	0
ASV073	0	0	0	0	0	0	0	0	0	0	0	0	0	0	0	0	0	0	0	0	0	0	0	0	0	0	0	0	0	0	0	0	0	4	0	0	0	6	0	0	0	0	0	6	0	0	4	0	0
ASV074	0	0	0	0	0	0	0	0	0	0	0	0	0	0	0	0	0	0	0	0	12	0	5	0	0	0	0	0	0	0	0	0	0	0	0	0	0	0	0	0	0	0	0	0	0	0	0	0	0
ASV075	0	0	0	0	0	0	0	0	0	0	0	0	0	0	0	0	0	0	0	0	0	0	0	0	0	0	0	4	0	0	0	8	0	0	0	0	0	0	0	0	0	0	0	0	0	4	0	0	2
ASV076	0	0	0	0	0	0	0	0	0	0	0	0	0	0	0	0	5	0	0	0	0	0	0	0	0	0	2	0	0	0	0	0	0	0	0	0	0	0	0	0	0	0	0	0	0	0	0	0	0
ASV078	0	0	7	0	0	0	0	0	0	0	6	0	0	0	0	0	0	0	0	0	0	0	0	0	0	0	0	0	0	0	0	0	0	0	0	0	0	0	0	0	0	0	0	0	0	0	6	0	0
ASV079	0	0	0	0	0	0	0	0	0	0	0	0	0	0	0	0	0	0	0	0	0	0	0	0	0	0	0	0	0	0	0	0	0	0	0	12	0	0	0	7	0	0	11	0	0	0	0	0	0
ASV080	0	0	0	0	0	0	0	0	0	0	0	0	0	0	0	0	0	0	0	0	0	0	0	0	0	0	0	0	0	0	0	0	0	0	0	0	0	0	0	0	0	0	5	0	0	1	0	0	0
ASV081	0	0	0	0	0	0	0	0	0	0	0	0	0	0	0	0	0	13	0	0	0	0	0	0	4	0	0	0	0	0	0	0	0	0	0	0	0	0	0	0	0	0	0	0	0	0	0	0	0
ASV082	0	0	0	0	0	0	0	0	0	0	0	0	0	0	0	0	0	0	0	0	0	0	0	0	0	0	0	0	0	0	0	0	0	0	5	0	0	0	0	0	0	0	0	0	0	0	0	0	0
ASV083	0	0	0	0	0	0	0	0	0	0	0	0	0	0	5	0	0	0	0	0	8	0	0	0	0	0	0	0	0	0	2	0	0	0	0	0	0	0	0	0	0	0	0	0	0	0	0	0	0
ASV084	0	0	0	1	0	0	0	0	0	0	0	0	0	0	0	0	0	0	0	0	0	0	0	0	0	0	0	0	0	0	0	0	0	0	0	0	0	0	0	0	0	0	0	0	0	0	0	0	0
ASV085	0	0	0	0	0	0	0	0	0	0	0	0	0	0	0	0	0	0	0	0	0	0	0	0	0	0	0	0	0	8	0	0	0	0	0	0	0	0	5	5	0	0	0	0	0	0	0	0	0
ASV086	0	0	0	0	0	0	0	0	0	0	0	0	0	0	0	5	0	0	5	0	0	0	0	0	0	0	0	0	0	0	0	0	0	0	0	0	0	0	0	0	0	0	0	0	0	0	0	0	0
ASV087	0	0	0	0	0	0	0	0	0	0	0	0	0	0	0	0	0	0	0	0	0	0	0	0	4	0	0	0	0	0	0	0	0	0	0	0	0	0	0	0	0	0	0	0	0	0	0	0	0
ASV088	0	0	0	0	0	0	0	0	0	0	0	0	0	0	0	0	0	0	0	0	0	0	0	0	0	0	0	0	0	0	0	0	0	0	0	0	0	0	0	0	0	4	0	0	0	0	0	0	0
ASV089	0	0	0	0	0	0	0	3	0	0	0	0	0	0	0	0	0	0	0	0	0	0	0	0	0	0	0	0	0	0	0	0	0	0	0	0	0	0	0	0	0	0	0	0	6	0	0	0	0
ASV090	0	0	0	0	0	0	0	0	0	0	0	0	0	0	0	0	0	5	0	0	0	0	0	0	0	4	0	0	0	0	0	0	0	0	0	0	0	0	0	0	0	0	0	0	0	0	0	0	0
ASV091	0	0	0	0	0	0	0	0	0	0	0	0	0	0	0	0	0	0	0	0	0	0	0	0	0	0	0	0	0	0	0	0	0	0	0	0	0	0	0	0	0	0	0	0	2	0	0	0	0
ASV094	0	0	0	0	6	0	0	0	0	0	0	0	0	0	0	0	0	0	0	0	0	0	0	0	7	0	0	0	0	0	0	0	0	0	0	0	0	0	0	0	0	0	0	0	0	0	0	0	0
ASV096	0	0	0	0	0	0	0	0	0	0	0	0	2	0	2	0	0	0	0	0	0	0	0	0	0	0	0	0	0	0	0	0	0	0	0	0	0	0	0	0	0	0	0	0	0	0	0	0	0
ASV098	0	0	0	0	0	0	0	0	0	0	0	0	0	0	0	0	0	0	0	0	0	0	0	0	0	0	0	0	0	0	0	0	0	0	0	0	0	0	0	0	0	0	0	0	0	0	0	2	0
ASV100	0	0	0	0	0	0	0	0	0	0	0	0	0	0	0	0	0	0	0	0	0	0	0	0	0	0	0	0	0	0	0	0	0	0	0	0	0	0	0	0	0	0	0	0	0	0	6	0	0
ASV106	0	0	0	0	0	0	0	0	0	0	0	0	0	0	0	0	0	0	0	0	0	0	0	0	0	0	0	0	0	0	0	0	0	0	0	2	0	3	0	0	0	0	0	0	0	0	0	0	0
ASV121	0	0	0	0	0	6	0	0	0	0	0	0	0	0	0	0	0	0	0	0	0	0	0	0	0	0	0	0	0	0	0	0	0	0	0	0	0	0	0	0	0	0	0	0	0	0	0	0	0
ASV140	0	0	0	0	0	0	0	0	0	0	0	0	0	0	0	0	0	0	0	0	0	0	0	0	0	0	0	0	0	0	0	0	0	0	0	0	0	0	0	0	0	0	0	0	0	0	0	0	0
[truncated: 87 more columns]

## Sheet: Sheet2
A	B
5.78	5.8
5.69	5.71
5.63	5.65
5.51	5.49
5.51	5.49
5.64	5.61
5.69	5.66
5.63	5.58
5.61	5.55
5.56	5.55
5.6	5.58
5.62	5.58
5.57	5.55
6.05	5.48
6.06	5.5
6	5.59
5.97	5.57
5.97	5.56
6.05	5.57
6.06	5.61
6.05	5.58
6.05	5.51
6.1	5.56
6.07	5.52
6.07	5.62
6.04	5.62
6.03	5.75
6.04	5.65
6.04	5.58
6.06	5.56
5.99	5.53
6.03	5.6
6.07	5.6
6.47	5.56
6.47	5.54
6.47	5.51
6.47	5.54
6.46	5.54
6.5	5.53
6.56	5.5
6.5	5.48
6.49	5.49
6.42	6.06
6.43	6.04
6.49	6.24
6.49	6.05
6.55	6.05
6.52	6.07
6.48	6.02
6.4	6.01
6.51	5.98
6.43	6.01
6.51	6.05
6.48	6.03
6.53	5.95
6.47	6.05
6.49	6.12
6.47	6.04
6.53	6.02
6.43	6.03
6.49	6.03
6.53	6.57
6.53	6.49
6.59	6.5
6.48	6.45
6.51	6.45
6.46	6.47
6.46	6.47
6.53	6.46
